# Supplementary material for: Extracellular Vesicles in Osteonecrosis of the Femoral Head: An Integrated Review of Experimental and Bioinformatic Evidence
Source: J Pers Med. 2026 Apr 7;16(4):208. doi: 10.3390/jpm16040208 (PMC13117771; doi:10.3390/jpm16040208)
Supplement: Supplementary file 1 [file jpm-16-00208-s001.zip]

Archive with 6 entries (6 files):
- Supplementary File 2.pdf
- Supplementary File 3.xlsx
- Supplementary File 4.xlsx
- Supplementary File 5.tsv
- Supplementary File 6.tsv
- Supplementary File 1.pdf
