# Supplementary material for: Extracellular Vesicles in Osteonecrosis of the Femoral Head: An Integrated Review of Experimental and Bioinformatic Evidence
Source: J Pers Med. 2026 Apr 7;16(4):208. doi: 10.3390/jpm16040208 (PMC13117771; doi:10.3390/jpm16040208)
Supplement: Supplementary file 1 [file jpm-16-00208-s001.zip › Supplementary File 3.xlsx]

## Sheet: BP_enrichment
Enrichment FDR	=-LOG10(FDR)	nGenes	Pathway Genes	Fold Enrichment	Pathway	URL	Genes
0.000565051	3.24791	2	5	489.642105263158	GO:0014905 Myoblast fusion involved in skeletal muscle regeneration	https://amigo.geneontology.org/amigo/term/GO:0014905	CD9 CD81
0.000565051	3.24791	2	5	489.642105263158	GO:1905599 Pos. reg. of low-density lipoprotein receptor activity	https://amigo.geneontology.org/amigo/term/GO:1905599	PPARG ANXA2
0.000282974	3.54825	3	31	118.461799660441	GO:0071404 Cellular response to low-density lipoprotein particle stimulus	https://amigo.geneontology.org/amigo/term/GO:0071404	PPARG CD9 CD81
0.000282974	3.54825	3	32	114.759868421053	GO:0001958 Endochondral ossification	https://amigo.geneontology.org/amigo/term/GO:0001958	COL1A1 RUNX2 ALPL
0.000282974	3.54825	3	32	114.759868421053	GO:0036075 Replacement ossification	https://amigo.geneontology.org/amigo/term/GO:0036075	COL1A1 RUNX2 ALPL
0.000282974	3.54825	3	32	114.759868421053	GO:0055094 Response to lipoprotein particle	https://amigo.geneontology.org/amigo/term/GO:0055094	PPARG CD9 CD81
0.000653609	3.18468	3	51	72.0061919504644	GO:0030195 Neg. reg. of blood coagulation	https://amigo.geneontology.org/amigo/term/GO:0030195	CD9 FGB ANXA2
0.00065678	3.18258	3	52	70.6214574898785	GO:1900047 Neg. reg. of hemostasis	https://amigo.geneontology.org/amigo/term/GO:1900047	CD9 FGB ANXA2
0.000580762	3.236	4	160	30.6026315789474	GO:0030168 Platelet activation	https://amigo.geneontology.org/amigo/term/GO:0030168	FGB CD9 VWF SAA1
0.000282974	3.54825	5	261	23.4502923976608	GO:0007596 Blood coagulation	https://amigo.geneontology.org/amigo/term/GO:0007596	VWF FGB CD9 ANXA2 SAA1
0.000282974	3.54825	5	268	22.8377847604085	GO:0007599 Hemostasis	https://amigo.geneontology.org/amigo/term/GO:0007599	VWF FGB CD9 ANXA2 SAA1
0.000282974	3.54825	5	268	22.8377847604085	GO:0050817 Coagulation	https://amigo.geneontology.org/amigo/term/GO:0050817	VWF FGB CD9 ANXA2 SAA1
0.000181288	3.74163	6	383	19.1765837570427	GO:0031589 Cell-substrate adhesion	https://amigo.geneontology.org/amigo/term/GO:0031589	VWF FN1 FGB COL1A1 ANXA2 SPRY4
7.88791e-05	4.10304	7	481	17.8144217091586	GO:0042060 Wound healing	https://amigo.geneontology.org/amigo/term/GO:0042060	VWF FGB CD9 FN1 PPARG ANXA2 SAA1
0.000181288	3.74163	7	629	13.6227930717095	GO:0009611 Response to wounding	https://amigo.geneontology.org/amigo/term/GO:0009611	VWF FGB CD9 FN1 PPARG ANXA2 SAA1
0.000580762	3.236	7	972	8.81557288282434	GO:0030155 Reg. of cell adhesion	https://amigo.geneontology.org/amigo/term/GO:0030155	CD9 CD81 FN1 FGB SAA1 COL1A1 SPRY4
0.000452517	3.34437	9	1796	6.13415777751729	GO:0007155 Cell adhesion	https://amigo.geneontology.org/amigo/term/GO:0007155	VWF FN1 FGB CD9 CD81 SAA1 COL1A1 ANXA2 SPRY4
0.000580762	3.236	9	1931	5.70530676769604	GO:0051240 Pos. reg. of multicellular organismal proc.	https://amigo.geneontology.org/amigo/term/GO:0051240	COL1A1 CD81 FGB SAA1 ANXA2 FN1 RUNX2 PPARG ALPL

## Sheet: CC_enrichment
Enrichment FDR	=-LOG10(FDR)	nGenes	Pathway Genes	Fold Enrichment	Pathway	URL	Genes
0.000244664	3.61143	2	9	272.023391812865	GO:0005577 Fibrinogen complex	https://amigo.geneontology.org/amigo/term/GO:0005577	FN1 FGB
0.00025675	3.59049	3	71	51.7227575982209	GO:0031093 Platelet alpha granule lumen	https://amigo.geneontology.org/amigo/term/GO:0031093	VWF FN1 FGB
1.9398e-05	4.71224	4	102	48.0041279669763	GO:0031091 Platelet alpha granule	https://amigo.geneontology.org/amigo/term/GO:0031091	FGB VWF CD9 FN1
1.94964e-06	5.71005	7	448	19.1266447368421	GO:0062023 Collagen-containing extracellular matrix	https://amigo.geneontology.org/amigo/term/GO:0062023	COL1A1 VWF FN1 PRG4 FGB ANXA2 ANXA6
7.7916e-07	6.10837	8	594	16.4862661704767	GO:0031012 Extracellular matrix	https://amigo.geneontology.org/amigo/term/GO:0031012	COL1A1 VWF FN1 PRG4 FGB ANXA2 ANXA6 ALPL
7.7916e-07	6.10837	8	595	16.4585581601061	GO:0030312 External encapsulating structure	https://amigo.geneontology.org/amigo/term/GO:0030312	COL1A1 VWF FN1 PRG4 FGB ANXA2 ANXA6 ALPL
1.18038e-05	4.92798	8	1030	9.50761369443025	GO:0030141 Secretory granule	https://amigo.geneontology.org/amigo/term/GO:0030141	VWF FGB COL1A1 ANXA6 CD9 FN1 PTPRB ANXA2
3.76661e-05	4.42405	8	1234	7.93585259745799	GO:0099503 Secretory vesicle	https://amigo.geneontology.org/amigo/term/GO:0099503	VWF FGB COL1A1 ANXA6 CD9 FN1 PTPRB ANXA2
8.33804e-06	5.07894	11	2349	5.73229369720598	GO:0070062 Extracellular exosome	https://amigo.geneontology.org/amigo/term/GO:0070062	CD9 CD81 VWF FN1 RPS8 ALPL FGB SAA1 ANXA2 ANXA6 C4A
8.33804e-06	5.07894	11	2382	5.65287904900791	GO:1903561 Extracellular vesicle	https://amigo.geneontology.org/amigo/term/GO:1903561	CD9 CD81 VWF FN1 RPS8 ALPL FGB SAA1 ANXA2 ANXA6 C4A
8.33804e-06	5.07894	11	2383	5.65050687987278	GO:0043230 Extracellular organelle	https://amigo.geneontology.org/amigo/term/GO:0043230	CD9 CD81 VWF FN1 RPS8 ALPL FGB SAA1 ANXA2 ANXA6 C4A
8.33804e-06	5.07894	11	2383	5.65050687987278	GO:0065010 Extracellular membrane-bounded organelle	https://amigo.geneontology.org/amigo/term/GO:0065010	CD9 CD81 VWF FN1 RPS8 ALPL FGB SAA1 ANXA2 ANXA6 C4A
8.33804e-06	5.07894	13	3619	4.39717281598581	GO:0005615 Extracellular space	https://amigo.geneontology.org/amigo/term/GO:0005615	CD9 COL1A1 CD81 VWF FN1 RPS8 ALPL FGB SAA1 ANXA2 ANXA6 C4A PRG4
6.60609e-05	4.18006	13	4571	3.48137572107911	GO:0031982 Vesicle	https://amigo.geneontology.org/amigo/term/GO:0031982	CD9 CD81 VWF FN1 RPS8 ALPL FGB SAA1 ANXA2 ANXA6 C4A COL1A1 PTPRB
7.9285e-05	4.10081	13	4675	3.40392907402195	GO:0005576 Extracellular region	https://amigo.geneontology.org/amigo/term/GO:0005576	CD9 COL1A1 CD81 VWF FN1 RPS8 ALPL FGB SAA1 ANXA2 ANXA6 C4A PRG4

## Sheet: MF_enrichment
Enrichment FDR	=-LOG10(FDR)	nGenes	Pathway Genes	Fold Enrichment	Pathway	URL	Genes
0.0334979	1.47498	1	4	306.026315789474	GO:0004035 Alkaline phosphatase activity	https://amigo.geneontology.org/amigo/term/GO:0004035	ALPL
0.0334979	1.47498	1	4	306.026315789474	GO:0019834 Phospholipase a2 inhibitor activity	https://amigo.geneontology.org/amigo/term/GO:0019834	ANXA2
0.0254889	1.59365	2	54	45.3372319688109	GO:0015485 Cholesterol binding	https://amigo.geneontology.org/amigo/term/GO:0015485	CD81 ANXA6
0.0254889	1.59365	2	55	44.5129186602871	GO:0005544 Calcium-dependent phospholipid binding	https://amigo.geneontology.org/amigo/term/GO:0005544	ANXA2 ANXA6
0.0302195	1.51971	2	68	36.0030959752322	GO:0032934 Sterol binding	https://amigo.geneontology.org/amigo/term/GO:0032934	CD81 ANXA6
3.01291e-05	4.52101	5	180	34.0029239766082	GO:0005201 Extracellular matrix structural constituent	https://amigo.geneontology.org/amigo/term/GO:0005201	COL1A1 FN1 FGB VWF PRG4
0.0313	1.50446	2	73	33.5371304974766	GO:0001786 Phosphatidylserine binding	https://amigo.geneontology.org/amigo/term/GO:0001786	ANXA2 ANXA6
0.033275	1.47788	2	82	29.8562259306804	GO:0048306 Calcium-dependent protein binding	https://amigo.geneontology.org/amigo/term/GO:0048306	ANXA2 ANXA6
0.000512001	3.29073	4	167	29.3198865427041	GO:0005178 Integrin binding	https://amigo.geneontology.org/amigo/term/GO:0005178	FN1 CD9 CD81 VWF
0.033275	1.47788	2	86	28.4675642594859	GO:0005518 Collagen binding	https://amigo.geneontology.org/amigo/term/GO:0005518	VWF FN1
0.000512001	3.29073	4	173	28.3030118649224	GO:0002020 Protease binding	https://amigo.geneontology.org/amigo/term/GO:0002020	VWF ANXA2 COL1A1 FN1
0.0276305	1.55861	3	257	14.2891664960066	GO:0061134 Peptidase regulator activity	https://amigo.geneontology.org/amigo/term/GO:0061134	ANXA2 FN1 C4A
3.01291e-05	4.52101	7	608	14.0933171745152	GO:0050839 Cell adhesion molecule binding	https://amigo.geneontology.org/amigo/term/GO:0050839	ANXA2 FN1 PTPRB CD9 CD81 FGB VWF
0.00267096	2.57333	6	927	7.92301141202521	GO:0005198 Structural molecule activity	https://amigo.geneontology.org/amigo/term/GO:0005198	COL1A1 FN1 RPS8 FGB VWF PRG4
0.033275	1.47788	6	1772	4.14482594748723	GO:0005102 Signaling receptor binding	https://amigo.geneontology.org/amigo/term/GO:0005102	FN1 CD9 CD81 FGB SAA1 VWF
