# Supplementary material for: Extracellular Vesicles in Osteonecrosis of the Femoral Head: An Integrated Review of Experimental and Bioinformatic Evidence
Source: J Pers Med. 2026 Apr 7;16(4):208. doi: 10.3390/jpm16040208 (PMC13117771; doi:10.3390/jpm16040208)
Supplement: Supplementary file 1 [file jpm-16-00208-s001.zip › Supplementary File 4.xlsx]

## Sheet: KEGG
Enrichment FDR	-log10/FDR)	nGenes	Pathway Genes	Fold Enrichment	Pathway	URL	Genes
0.0391747	1.40699	1	15	81.6070175438596	Path:hsa00730 Thiamine metabolism	https://www.genome.jp/kegg-bin/show_pathway?hsa00730	ALPL
0.00523045	2.28146	2	48	51.0043859649123	Path:hsa03272 Virion-Hepatitis viruses	https://www.genome.jp/kegg-bin/show_pathway?hsa03272	CD9 CD81
0.000753127	3.12313	3	86	42.7013463892289	Path:hsa04610 Complement and coagulation cascades	https://www.genome.jp/kegg-bin/show_pathway?hsa04610	FGB C4A VWF
0.000753127	3.12313	3	89	41.2619751626257	Path:hsa04512 ECM-receptor interaction	https://www.genome.jp/kegg-bin/show_pathway?hsa04512	COL1A1 FN1 VWF
0.00151488	2.81962	3	124	29.6154499151104	Path:hsa04611 Platelet activation	https://www.genome.jp/kegg-bin/show_pathway?hsa04611	COL1A1 FGB VWF
0.0139593	1.85513	2	99	24.729399255715	Path:hsa04933 AGE-RAGE signaling pathway in diabetic complications	https://www.genome.jp/kegg-bin/show_pathway?hsa04933	COL1A1 FN1
0.0139593	1.85513	2	102	24.0020639834881	Path:hsa05146 Amoebiasis	https://www.genome.jp/kegg-bin/show_pathway?hsa05146	COL1A1 FN1
0.000753127	3.12313	4	234	20.9248762932973	Path:hsa05171 Coronavirus disease-COVID-19	https://www.genome.jp/kegg-bin/show_pathway?hsa05171	FGB RPS8 C4A VWF
0.00508015	2.29412	3	202	18.1797811360083	Path:hsa04510 Focal adhesion	https://www.genome.jp/kegg-bin/show_pathway?hsa04510	COL1A1 FN1 VWF
0.0391747	1.40699	2	190	12.8853185595568	Path:hsa04613 Neutrophil extracellular trap formation	https://www.genome.jp/kegg-bin/show_pathway?hsa04613	FGB VWF
0.0391747	1.40699	2	195	12.5549257759784	Path:hsa05202 Transcriptional misregulation in cancer	https://www.genome.jp/kegg-bin/show_pathway?hsa05202	PPARG RUNX2
0.0391747	1.40699	2	203	12.0601503759399	Path:hsa05205 Proteoglycans in cancer	https://www.genome.jp/kegg-bin/show_pathway?hsa05205	COL1A1 FN1
0.0139593	1.85513	3	332	11.0611921369689	Path:hsa05165 Human papillomavirus infection	https://www.genome.jp/kegg-bin/show_pathway?hsa05165	COL1A1 FN1 VWF
0.0454534	1.34243	2	232	10.5526315789474	Path:hsa04820 Cytoskeleton in muscle cells	https://www.genome.jp/kegg-bin/show_pathway?hsa04820	COL1A1 FN1
0.0139593	1.85513	3	362	10.1445187554522	Path:hsa04151 PI3K-Akt signaling pathway	https://www.genome.jp/kegg-bin/show_pathway?hsa04151	COL1A1 FN1 VWF
