# Supplementary material for: Extracellular Vesicles in Osteonecrosis of the Femoral Head: An Integrated Review of Experimental and Bioinformatic Evidence
Source: J Pers Med. 2026 Apr 7;16(4):208. doi: 10.3390/jpm16040208 (PMC13117771; doi:10.3390/jpm16040208)
Supplement: Supplementary file 1 [file jpm-16-00208-s001.zip › Supplementary File 5.tsv]

#node1	node2	node1_string_id	node2_string_id	neighborhood_on_chromosome	gene_fusion	phylogenetic_cooccurrence	homology	coexpression	experimentally_determined_interaction	database_annotated	automated_textmining	combined_score
ALPL	COL1A1	9606.ENSP00000363973	9606.ENSP00000225964	0	0	0	0	0	0	0	0.826	0.826
ALPL	PPARG	9606.ENSP00000363973	9606.ENSP00000287820	0	0	0	0	0	0	0	0.464	0.464
ALPL	BGLAP	9606.ENSP00000363973	9606.ENSP00000357255	0	0	0	0	0	0	0	0.900	0.900
ALPL	RUNX2	9606.ENSP00000363973	9606.ENSP00000360493	0	0	0	0	0	0	0	0.891	0.891
ANXA2	CD81	9606.ENSP00000346032	9606.ENSP00000263645	0	0	0	0	0.072	0	0	0.683	0.693
ANXA2	SAA1	9606.ENSP00000346032	9606.ENSP00000384906	0	0	0	0	0.060	0	0	0.442	0.453
ANXA2	CD9	9606.ENSP00000346032	9606.ENSP00000371958	0	0	0	0	0.280	0	0	0.493	0.619
ANXA2	FN1	9606.ENSP00000346032	9606.ENSP00000346839	0	0	0	0	0.146	0.071	0	0.679	0.723
ANXA2	ANXA6	9606.ENSP00000346032	9606.ENSP00000346550	0	0	0.079	0.910	0.073	0	0.800	0.536	0.910
ANXA6	CD9	9606.ENSP00000346550	9606.ENSP00000371958	0	0	0	0	0.139	0.292	0	0.376	0.586
BGLAP	COL1A1	9606.ENSP00000357255	9606.ENSP00000225964	0	0	0	0	0	0	0	0.889	0.889
BGLAP	VWF	9606.ENSP00000357255	9606.ENSP00000261405	0	0	0	0	0.079	0	0	0.413	0.436
BGLAP	PPARG	9606.ENSP00000357255	9606.ENSP00000287820	0	0	0	0	0	0	0	0.709	0.709
BGLAP	FN1	9606.ENSP00000357255	9606.ENSP00000346839	0	0	0	0	0	0	0	0.916	0.916
BGLAP	RUNX2	9606.ENSP00000357255	9606.ENSP00000360493	0	0	0	0	0	0.246	0.750	0.981	0.996
C4A	VWF	9606.ENSP00000396688	9606.ENSP00000261405	0	0	0	0	0.099	0	0	0.416	0.451
C4A	FGB	9606.ENSP00000396688	9606.ENSP00000306099	0	0	0	0	0.146	0	0	0.355	0.425
C4A	FN1	9606.ENSP00000396688	9606.ENSP00000346839	0	0	0	0	0.093	0.096	0	0.396	0.461
CD81	ITGA2B	9606.ENSP00000263645	9606.ENSP00000262407	0	0	0	0	0.084	0.046	0	0.510	0.535
CD81	FN1	9606.ENSP00000263645	9606.ENSP00000346839	0	0	0	0	0.084	0	0	0.646	0.662
CD81	CD9	9606.ENSP00000263645	9606.ENSP00000371958	0	0	0.058	0.923	0.058	0.837	0	0.987	0.997
CD9	VWF	9606.ENSP00000371958	9606.ENSP00000261405	0	0	0	0	0.095	0	0	0.591	0.614
CD9	ITGA2B	9606.ENSP00000371958	9606.ENSP00000262407	0	0	0	0	0.110	0.046	0.400	0.678	0.814
CD9	FN1	9606.ENSP00000371958	9606.ENSP00000346839	0	0	0	0	0.092	0	0	0.695	0.711
COL1A1	PRG4	9606.ENSP00000225964	9606.ENSP00000399679	0	0	0	0	0.047	0.050	0	0.398	0.408
COL1A1	FGB	9606.ENSP00000225964	9606.ENSP00000306099	0	0	0	0	0.044	0	0	0.419	0.420
COL1A1	PPARG	9606.ENSP00000225964	9606.ENSP00000287820	0	0	0	0	0	0.077	0	0.588	0.604
COL1A1	ITGA2B	9606.ENSP00000225964	9606.ENSP00000262407	0	0	0	0	0	0	0.650	0.227	0.718
COL1A1	VWF	9606.ENSP00000225964	9606.ENSP00000261405	0	0	0	0	0.103	0.294	0	0.821	0.877
COL1A1	RUNX2	9606.ENSP00000225964	9606.ENSP00000360493	0	0	0	0	0.061	0	0.750	0.826	0.955
COL1A1	FN1	9606.ENSP00000225964	9606.ENSP00000346839	0	0	0	0	0.335	0.594	0	0.912	0.974
FGB	VWF	9606.ENSP00000306099	9606.ENSP00000261405	0	0	0	0	0	0.046	0.400	0.804	0.878
FGB	ITGA2B	9606.ENSP00000306099	9606.ENSP00000262407	0	0	0	0	0	0	0.900	0.286	0.925
FGB	FN1	9606.ENSP00000306099	9606.ENSP00000346839	0	0	0	0	0.072	0.120	0.720	0.701	0.922
FN1	VWF	9606.ENSP00000346839	9606.ENSP00000261405	0	0	0	0	0.042	0	0.400	0.998	0.998
FN1	ITGA2B	9606.ENSP00000346839	9606.ENSP00000262407	0	0	0	0	0	0.292	0.900	0.995	0.999
FN1	PPARG	9606.ENSP00000346839	9606.ENSP00000287820	0	0	0	0	0.049	0	0	0.549	0.552
FN1	TEK	9606.ENSP00000346839	9606.ENSP00000369375	0	0	0	0.548	0.086	0	0	0.442	0.468
FN1	RUNX2	9606.ENSP00000346839	9606.ENSP00000360493	0	0	0	0	0.053	0	0	0.578	0.583
FN1	PRG4	9606.ENSP00000346839	9606.ENSP00000399679	0	0	0	0	0.089	0	0	0.623	0.642
ITGA2B	VWF	9606.ENSP00000262407	9606.ENSP00000261405	0	0	0	0	0.186	0	0.900	0.999	0.999
ITGA2B	TEK	9606.ENSP00000262407	9606.ENSP00000369375	0	0	0	0	0.075	0	0	0.450	0.469
PNPLA1	SPINK5	9606.ENSP00000378072	9606.ENSP00000352936	0	0	0	0	0.045	0	0	0.465	0.467
PPARG	VWF	9606.ENSP00000287820	9606.ENSP00000261405	0	0	0	0	0.070	0.045	0	0.434	0.454
PPARG	RUNX2	9606.ENSP00000287820	9606.ENSP00000360493	0	0	0	0	0.103	0.071	0	0.860	0.873
PRG4	RUNX2	9606.ENSP00000399679	9606.ENSP00000360493	0	0	0	0	0.051	0	0	0.394	0.400
PTPRB	TEK	9606.ENSP00000334928	9606.ENSP00000369375	0	0	0	0	0.460	0.170	0	0.787	0.896
TEK	VWF	9606.ENSP00000369375	9606.ENSP00000261405	0	0	0	0	0.237	0	0	0.695	0.757
