# Supplementary material for: Extracellular Vesicles in Osteonecrosis of the Femoral Head: An Integrated Review of Experimental and Bioinformatic Evidence
Source: J Pers Med. 2026 Apr 7;16(4):208. doi: 10.3390/jpm16040208 (PMC13117771; doi:10.3390/jpm16040208)
Supplement: Supplementary file 1 [file jpm-16-00208-s001.zip › Supplementary File 6.tsv]

#term ID	term description	observed gene count	background gene count	strength	signal	false discovery rate	matching proteins in your network (IDs)	matching proteins in your network (labels)
DOID:0050739	Autosomal genetic disease	15	2802	0.56	0.42	0.0075	9606.ENSP00000225964,9606.ENSP00000261405,9606.ENSP00000262407,9606.ENSP00000263645,9606.ENSP00000287820,9606.ENSP00000306099,9606.ENSP00000313377,9606.ENSP00000352936,9606.ENSP00000357255,9606.ENSP00000360493,9606.ENSP00000363973,9606.ENSP00000369375,9606.ENSP00000378072,9606.ENSP00000384906,9606.ENSP00000399679	COL1A1,VWF,ITGA2B,CD81,PPARG,FGB,PANK2,SPINK5,BGLAP,RUNX2,ALPL,TEK,PNPLA1,SAA1,PRG4
DOID:178	Vascular disease	6	249	1.21	0.71	0.0075	9606.ENSP00000261405,9606.ENSP00000262407,9606.ENSP00000363973,9606.ENSP00000369375,9606.ENSP00000384906,9606.ENSP00000396688	VWF,ITGA2B,ALPL,TEK,SAA1,C4A
DOID:7	Disease of anatomical entity	19	4798	0.43	0.36	0.0075	9606.ENSP00000215567,9606.ENSP00000225964,9606.ENSP00000261405,9606.ENSP00000262407,9606.ENSP00000263645,9606.ENSP00000287820,9606.ENSP00000306099,9606.ENSP00000313377,9606.ENSP00000334928,9606.ENSP00000344967,9606.ENSP00000346839,9606.ENSP00000352936,9606.ENSP00000357255,9606.ENSP00000360493,9606.ENSP00000363973,9606.ENSP00000369375,9606.ENSP00000378072,9606.ENSP00000384906,9606.ENSP00000396688	TECR,COL1A1,VWF,ITGA2B,CD81,PPARG,FGB,PANK2,PTPRB,SPRY4,FN1,SPINK5,BGLAP,RUNX2,ALPL,TEK,PNPLA1,SAA1,C4A
DOID:13994	Cleidocranial dysplasia	2	3	2.66	0.73	0.0170	9606.ENSP00000357255,9606.ENSP00000360493	BGLAP,RUNX2
DOID:630	Genetic disease	16	3778	0.46	0.34	0.0170	9606.ENSP00000225964,9606.ENSP00000261405,9606.ENSP00000262407,9606.ENSP00000263645,9606.ENSP00000287820,9606.ENSP00000306099,9606.ENSP00000313377,9606.ENSP00000344967,9606.ENSP00000352936,9606.ENSP00000357255,9606.ENSP00000360493,9606.ENSP00000363973,9606.ENSP00000369375,9606.ENSP00000378072,9606.ENSP00000384906,9606.ENSP00000399679	COL1A1,VWF,ITGA2B,CD81,PPARG,FGB,PANK2,SPRY4,SPINK5,BGLAP,RUNX2,ALPL,TEK,PNPLA1,SAA1,PRG4
DOID:10159	Osteonecrosis	2	5	2.43	0.64	0.0286	9606.ENSP00000357255,9606.ENSP00000360493	BGLAP,RUNX2
DOID:2219	Glanzmanns thrombasthenia	2	5	2.43	0.64	0.0286	9606.ENSP00000261405,9606.ENSP00000262407	VWF,ITGA2B
DOID:3342	Bone inflammation disease	4	134	1.31	0.56	0.0286	9606.ENSP00000225964,9606.ENSP00000360493,9606.ENSP00000363973,9606.ENSP00000384906	COL1A1,RUNX2,ALPL,SAA1
DOID:4	Disease	20	6291	0.33	0.28	0.0286	9606.ENSP00000215567,9606.ENSP00000225964,9606.ENSP00000261405,9606.ENSP00000262407,9606.ENSP00000263645,9606.ENSP00000287820,9606.ENSP00000306099,9606.ENSP00000313377,9606.ENSP00000334928,9606.ENSP00000344967,9606.ENSP00000346839,9606.ENSP00000352936,9606.ENSP00000357255,9606.ENSP00000360493,9606.ENSP00000363973,9606.ENSP00000369375,9606.ENSP00000378072,9606.ENSP00000384906,9606.ENSP00000396688,…	TECR,COL1A1,VWF,ITGA2B,CD81,PPARG,FGB,PANK2,PTPRB,SPRY4,FN1,SPINK5,BGLAP,RUNX2,ALPL,TEK,PNPLA1,SAA1,C4A,PRG4
DOID:2217	Bernard-Soulier syndrome	2	7	2.29	0.62	0.0307	9606.ENSP00000261405,9606.ENSP00000262407	VWF,ITGA2B
DOID:0080005	Bone remodeling disease	3	59	1.54	0.56	0.0360	9606.ENSP00000357255,9606.ENSP00000360493,9606.ENSP00000363973	BGLAP,RUNX2,ALPL
DOID:65	Connective tissue disease	7	774	0.79	0.42	0.0360	9606.ENSP00000225964,9606.ENSP00000287820,9606.ENSP00000357255,9606.ENSP00000360493,9606.ENSP00000363973,9606.ENSP00000384906,9606.ENSP00000396688	COL1A1,PPARG,BGLAP,RUNX2,ALPL,SAA1,C4A
